# Supplementary material for: Prediction of stimulus-independent and task-unrelated thought from functional brain networks
Source: Nat Commun. 2021 Mar 19;12:1793. doi: 10.1038/s41467-021-22027-0 (PMC7979817; doi:10.1038/s41467-021-22027-0)
Supplement: Supplementary file 4 — Source Data [file 41467_2021_22027_MOESM4_ESM.xlsx]

## Sheet: Fig 1c
Predicted vs. observed SITUT Correlation
0.222799
0.0353346
0.0687868
0.0936039
0.225645
-0.255922
0.186427
0.15743
0.315358
0.122394
-0.0897107
-0.147451
0.271687
0.331509
0.11722
-0.0350984
0.207336

## Sheet: Fig 2b
Top 5 positive pairs: SITUT trials						Top 5 positive pairs: Task-Focused trials
-0.0152099	0.106255	0.0225022	0.184751	0.0394024		-0.062863	-0.0199534	-0.0384543	0.0722168	-0.0288486
-0.0402726	0.134315	0.107308	0.0893583	0.202874		-0.265518	-0.186518	-0.167032	-0.035516	-0.0258972
-0.147453	-0.131354	0.206597	0.0201534	0.203571		-0.228483	-0.193959	0.0334672	-0.122672	0.0259307
-0.128586	-0.0171204	-0.0129187	0.0144228	0.141576		-0.224212	-0.0689063	-0.0605683	-0.128637	0.0747017
0.12716	0.173259	0.0259764	0.0882747	-0.0175724		-0.114926	-0.110005	0.012167	-0.0410839	-0.07094
-0.0432388	-0.0452057	0.059452	0.112173	0.0862462		-0.0778832	-0.0365483	-0.0428124	-0.021954	0.00987494
0.0136539	0.0504265	0.129945	0.156875	0.136403		-0.149297	-0.0152624	-0.0314711	0.0699639	-0.024165
-0.13896	0.108766	0.0334619	0.106685	0.0813404		-0.171462	0.0351457	-0.0388346	0.0593644	-0.0476307
0.149424	0.228846	0.222004	0.27223	0.216294		-0.0422961	-0.0250335	0.05941	0.18824	0.0589946
0.0264776	0.0647041	0.160688	0.144386	0.14584		-0.052049	-0.0410723	0.152869	-0.0130341	0.124892
-0.0176414	0.0724194	0.0224149	0.056229	0.0405746		-0.0473869	-0.0203932	0.0394091	0.0217059	0.0166972
-0.0380014	-0.00808528	0.0477397	0.0619421	0.121038		-0.0571139	-0.00358092	-0.0687058	-0.034899	-0.0437662
0.00035677	0.0892228	0.0301753	0.0898683	0.137662		-0.149913	-0.0599319	-0.103887	-0.0900125	-0.0356606
-0.00331654	0.132475	0.109638	0.198609	0.164323		-0.204705	-0.021761	-0.0349672	0.0499946	-0.0188927
0.00380318	0.0338217	0.0806703	0.073794	0.116919		-0.166541	-0.141531	0.0317476	0.031798	0.00675732
0.0703581	0.0557343	0.201126	0.11607	0.223927		-0.12819	-0.0432231	0.146852	0.0310036	0.138145
0.0492545	0.0948112	0.0994269	-0.00593078	0.0542603		-0.039945	-0.0669075	-0.012076	-0.12914	0.0142239

## Sheet: Fig 2c
Top 5 negative pairs: SITUT trials						Top 5 negative pairs: Task-Focused trials
-0.0445961	0.259781	-0.0352318	0.0293503	0.0176519		0.103083	0.35568	0.0248057	0.0376721	0.140293
-0.0396314	0.176515	0.0289807	0.162162	0.0645468		0.103082	0.355145	0.126064	0.198589	0.286299
-0.0255361	0.247337	-0.100062	0.0705612	0.217364		0.13542	0.326342	0.0587587	0.120999	0.304541
-0.0157625	0.421348	-0.079719	0.0521614	0.1937		0.0215389	0.540621	0.0173711	0.101365	0.273908
-0.00459903	0.174886	0.00958091	-0.190923	0.0323257		0.0390304	0.345366	0.126329	0.084374	0.0861767
-0.0854433	0.296583	-0.0285652	-0.0401645	0.0633969		-0.0351456	0.310344	0.0892178	-0.0605836	0.0928099
0.0280172	0.130982	0.0154208	0.0296585	0.0612819		0.0694509	0.240933	0.132192	0.199889	0.185987
-0.0347313	0.247822	-0.0599869	-0.0336652	0.190859		0.0461386	0.350182	-0.063835	0.16005	0.187639
-0.0602427	0.323777	0.00278151	0.085293	-0.000577339		0.0262768	0.390006	0.0868907	0.173338	0.0773013
-0.0805211	0.195914	0.00400278	-0.224994	0.110301		0.0935153	0.169718	0.160088	0.124331	0.364727
-0.0222359	0.0940453	-0.0811497	0.125634	-0.00903751		0.0409576	0.318115	0.0490584	0.0802987	0.13346
0.0196527	0.276592	-0.0798336	0.0776591	0.403786		0.0112429	0.310714	0.0349344	0.136514	0.386258
-0.146338	0.28306	-0.103658	0.0295094	0.0198465		0.0502394	0.549093	0.0571163	0.103051	-0.141161
-0.141533	0.0613765	-0.161114	-0.118427	0.11674		0.0403566	0.259767	-0.0511444	0.167198	0.188342
-0.108046	0.267719	-0.0690774	0.0276939	0.0101131		0.0315291	0.557671	0.0181497	0.204445	0.215681
-0.120095	0.246199	0.0506363	-0.0780293	-0.140003		0.0699399	0.412466	0.033334	0.183134	0.130668
-0.129902	0.223143	-0.107951	0.0879972	-0.0376178		-0.0166962	0.429005	-0.0398187	0.0886025	0.191129

## Sheet: Fig 3a
Predicted vs. observed SITUT correlation
0.106954
0.0425282
-0.00733118
0.0755803
-0.00980064
0.129602
-0.0517228
0.0515671
0.133173
0.0516983
0.0406971
0.0667486
0.00733615
0.20426
0.145922
0.0504224
-0.00807089
-0.173469
0.107997
-0.0674781

## Sheet: Fig 3b
Predicted vs. observed SITUT correlation
-0.187873
0.0919122
0.0472909
0.256864
0.0138415
0.0445316
0.0974204
0.13307
0.219721
0.27563
-0.0360701
0.104545
-0.0114337
0.0617608
0.0818322
0.10498
-0.0719319

## Sheet: Fig 3c
HC	ADHD
35.9167	61.3333
58.1944	77.0278
16.7222	56.5556
2.44444	59.75
22.3056	63.5
9.16667	55.3333
46.4167	47.5278
40.6389	42.8333
34.9722	60.1389
29.1944	32.0833
11.2222	27.5
50.3611	59.3333
45.8611	64.8611
48.75	46.8611
21.4167	53.6389
4.52778	56.7222
40.9167	44.0556
10.8889	76.7778
55.0278	57.3611
73.9444	62.6944
38.4167
48.3056
9.61111
43.5556
50.9444
22.5556
54.5278
46.7222

## Sheet: Fig 3d
HC	ADHD
16.801	-11.1312
-3.82406	6.07581
5.88439	1.64093
0.998689	12.2093
-7.57742	12.4403
4.72437	7.44349
3.98211	16.8605
5.31829	8.16919
1.68205	3.46711
-0.501948	11.0948
9.30244	13.1331
14.9675	12.5839
-1.85287	18.4906
4.08341	4.32102
3.59742	14.421
10.8363	2.37868
3.39613	29.3924
12.4797	18.9631
0.068685	13.9095
7.71388	-4.9554
-4.42309
4.61305
6.29048
5.30446
5.20975
15.1558
1.80395
13.4484

## Sheet: Fig 4a
Daydreaming Frequency Score	SITUT-CPM Predicted Score
15	0.111448
15	0.116276
16	-0.0627763
16	0.194914
17	-0.121407
17	-0.240656
18	-0.0682917
19	0.213049
19	-0.165057
19	-0.111297
19	0.610541
19	0.189209
19	0.211596
20	-0.246105
20	-0.106631
20	0.123361
20	-0.0468866
20	0.000962941
21	0.0391091
21	0.223128
21	0.0775558
21	0.21834
21	0.104264
21	-0.184711
21	-0.232024
21	0.116874
21	0.0536829
21	-0.135442
21	-0.301699
22	-0.0883672
22	-0.385502
22	-0.0455134
22	0.0641002
22	0.507841
22	0.103724
22	-0.161892
22	0.0890196
22	-0.555208
22	0.0383748
22	0.137754
23	-0.0356856
23	0.21078
23	0.130832
23	-0.27327
23	0.106394
23	-0.100577
23	0.0119456
23	-0.0205938
23	-0.0901486
23	0.222941
23	0.111888
23	-0.0477375
23	-0.135496
23	0.107934
23	0.14334
23	-0.120048
24	0.00661058
24	-0.165746
24	0.370749
24	0.239464
24	-0.0587411
24	0.315078
24	-0.21767
24	-0.204278
24	0.280772
24	-0.0113973
24	0.335018
24	0.208586
24	0.279937
25	0.180242
25	0.0561776
25	0.0360705
25	-0.235343
25	0.162955
25	0.264589
25	0.128413
25	-0.21747
25	0.0378194
25	0.206954
25	0.151498
25	0.255324
26	0.0668681
26	0.254908
26	-0.025477
26	-0.00947468
26	-0.0239752
26	-0.253206
26	0.0181117
26	-0.0421489
26	0.0248545
26	0.148741
26	-0.579926
26	-0.230555
26	-0.0925876
26	0.439052
26	0.0022771
26	0.037103
26	0.240976
26	-0.0797929
26	-0.0531999
26	0.216549
26	0.32585
26	-0.190449
26	-0.262694
26	0.124531
26	-0.100017
26	0.216967
26	-0.32583
26	-0.10902
26	0.0194602
27	-0.268491
27	-0.157316
27	0.119512
27	0.212545
27	-0.152757
27	0.38107
27	-0.262054
27	0.307217
27	-0.129397
27	-0.352346
27	0.0489866
27	-0.0112261
27	0.218308
27	-0.259197
27	0.386635
27	0.363442
27	-0.0732161
27	0.27255
27	0.112332
28	0.196861
28	0.134687
28	-0.233601
28	-0.176983
28	0.12975
28	-0.330275
28	0.266022
28	-0.0794071
28	0.244301
28	0.141133
28	-0.0461382
28	0.212141
28	-0.163384
28	0.273417
28	-0.143951
28	-0.106927
29	-0.00857964
29	0.142935
29	-0.3355
29	0.064038
29	0.0177626
29	-0.139805
29	0.136546
29	0.213666
29	-0.229681
29	0.0832864
29	0.348907
29	0.0106301
29	-0.24439
29	-0.110349
29	0.21821
29	0.162077
29	-0.34793
29	-0.0416213
29	-0.241424
29	-0.0505898
29	0.402083
29	0.0690765
29	0.00301673
29	-0.0744909
29	-0.118946
30	0.427986
30	0.0853972
30	-0.128283
30	0.0978988
30	0.100072
30	0.313534
30	-0.00701419
30	-0.0299723
30	-0.148865
30	0.00488424
30	0.0718266
30	0.306195
30	-0.524359
30	0.0342943
30	-0.118481
30	-0.0572275
30	0.305916
31	-0.0622108
31	0.20228
31	-0.135337
31	0.26593
31	0.193851
31	-0.208872
31	0.404757
31	0.041939
31	-0.282952
31	0.122394
31	-0.205098
31	-0.0791976
31	0.143064
31	0.0894433
31	0.128769
31	0.0733548
31	0.138291
31	0.0237654
31	0.0386073
31	0.0058979
32	0.147786
32	-0.25824
32	0.383312
32	0.0946701
32	-0.246735
32	-0.142826
32	-0.169526
32	0.185051
32	0.00857009
32	-0.0289174
32	0.0130801
32	0.246449
32	-0.159637
32	0.295904
32	0.00711758
32	-0.2637
32	0.167004
32	0.0800364
32	-0.0279953
32	-0.0458836
32	0.0722386
32	-0.19396
32	-0.0642729
32	0.0869932
32	-0.0259793
32	0.0934898
32	0.244722
32	-0.131059
33	-0.35041
33	0.175329
33	0.0976261
33	0.0804297
33	0.125811
33	-0.409432
33	-0.282128
33	0.181323
33	-0.136623
33	0.153776
33	-0.117417
33	-0.321109
33	-0.0477058
33	0.288715
33	-0.0635506
33	0.331213
33	-0.131868
33	0.061471
33	0.1261
33	0.253518
33	0.0541603
33	0.341842
33	-0.143123
33	0.059757
33	-0.0184006
33	0.215235
33	0.395732
33	-0.0479739
33	-0.0784362
33	0.243524
34	0.12784
34	-0.167628
34	-0.0119408
34	-0.00709965
34	-0.150265
34	-0.0445512
34	0.169534
34	0.123847
34	0.0727143
34	0.57402
34	0.113929
34	0.071949
34	0.410342
34	0.383633
34	-0.0593675
34	-0.203101
34	0.0644741
34	0.0266783
34	-0.347214
34	-0.185097
34	0.0634419
34	0.0716758
34	0.337421
34	-0.196115
34	-0.217432
34	0.00188947
34	0.160992
34	-0.140667
34	0.215987
34	-0.0738418
34	-0.0408632
34	0.247571
34	0.120593
34	-0.0267545
34	-0.0860177
34	-0.367974
34	0.27454
35	0.12433
35	-0.113342
35	0.17889
35	0.544855
35	-0.233893
35	-0.219549
35	0.218749
35	-0.351805
35	0.00873863
35	0.257802
35	-0.0625453
35	-0.191509
35	0.155595
35	-0.0918868
35	-0.0548884
35	0.00310741
35	0.0145708
35	0.252985
35	0.262254
35	-0.300188
35	-0.515771
35	0.146321
35	0.401044
35	0.310798
35	0.325504
35	-0.316464
35	0.253671
35	0.374652
35	-0.15564
35	-0.307359
35	0.0899755
35	-0.209669
35	0.00913764
35	0.222879
35	0.201404
36	-0.158577
36	0.307514
36	0.0556574
36	0.10346
36	-0.464142
36	0.356082
36	0.116016
36	0.375054
36	-0.13348
36	-0.307126
36	0.0113604
36	-0.145114
36	-0.0693251
36	-0.229106
36	0.0764508
36	-0.187701
36	-0.220284
36	0.386369
36	-0.290461
36	0.0376409
36	-0.177263
36	-0.0778481
36	-0.198128
36	-0.205207
36	0.234125
36	-0.0258889
36	0.252791
36	0.273323
36	-0.166076
36	0.163554
36	-0.0557407
36	-0.00435887
36	0.116103
36	-0.101939
36	0.268603
36	0.0328749
37	0.2177
37	0.253909
37	0.087392
37	0.0793705
37	-0.153749
37	-0.120878
37	0.0583025
37	-0.255928
37	0.0222966
37	-0.128761
37	0.495322
37	0.235466
37	-0.159999
37	-0.342603
37	-0.197219
37	-0.164034
37	0.0193757
37	-0.0291566
37	-0.19032
37	-0.481812
37	0.0673059
37	0.00737662
37	0.261176
37	-0.120212
37	0.12741
37	-0.0203979
37	-0.291966
37	-0.269604
37	0.232113
37	-0.0844478
37	0.473921
37	0.18531
37	-0.150085
37	0.0698012
37	0.189863
37	-0.0788141
37	-0.175172
37	0.260345
37	0.182096
37	-0.00962827
38	0.161536
38	0.34378
38	0.0827811
38	0.216823
38	-0.0824331
38	0.102386
38	0.101185
38	0.153309
38	-0.0667484
38	0.305841
38	0.0336683
38	0.0858159
38	0.355517
38	0.373707
38	0.619502
38	0.229602
38	-0.395933
38	-0.0866869
38	0.172916
38	-0.119789
38	0.128334
38	-0.213463
38	-0.0326006
38	0.155841
38	0.153546
38	0.273834
38	0.439002
38	0.429476
38	-0.155324
38	0.222372
38	0.1441
38	0.226278
38	-0.0640596
39	0.00505525
39	0.227843
39	-0.163048
39	0.193269
39	0.00819788
39	0.241708
39	-0.319412
39	0.373439
39	0.303837
39	0.163032
39	0.187813
39	0.0448372
39	0.259381
39	0.165438
39	-0.057726
39	0.0464765
39	0.0811727
39	-0.047441
39	0.2446
39	-0.0290515
39	-0.101974
39	-0.205318
39	0.263129
39	0.112025
39	0.187603
39	0.0694487
39	0.166388
39	0.072571
39	-0.207908
39	0.139783
39	0.0748299
39	-0.0394775
39	0.145198
39	-0.277612
39	0.148267
39	0.159318
39	-0.20672
39	-0.00586545
39	0.169436
40	0.213462
40	0.138629
40	-0.150405
40	0.0779837
40	0.0292559
40	-0.175025
40	0.393611
40	0.325462
40	-0.00460716
40	0.0308234
40	0.116191
40	-0.00944058
40	0.482135
40	0.34476
40	0.366422
40	-0.197054
40	0.26322
40	0.131825
40	-0.110715
40	-0.211168
40	-0.384376
40	0.443814
40	-0.00798951
40	0.261614
40	0.188599
40	-0.0709061
40	-0.262133
40	0.386509
40	0.121848
40	0.323697
40	0.0907396
40	0.538189
40	0.203928
40	-0.0159355
40	-0.0383842
40	0.172072
40	-0.129635
40	0.520634
40	0.339292
40	-0.139904
40	-0.105945
40	0.102396
40	-0.148593
40	-0.241815
40	-0.141766
41	0.330437
41	-0.154421
41	0.185253
41	-0.0802878
41	0.111549
41	0.00559939
41	0.120551
41	-0.206298
41	-0.289549
41	0.114044
41	0.233501
41	0.0187916
41	-0.292009
41	0.304838
41	0.238384
41	0.00081096
41	0.0250784
41	-0.167554
41	0.118584
41	0.0472083
41	0.122454
41	0.3559
41	0.207049
41	-0.103224
41	0.271525
41	-0.061033
41	-0.00400913
41	-0.0367227
41	0.400572
41	-0.219754
41	0.157055
41	-0.0161934
41	0.218122
41	-0.0563213
41	0.0817306
41	0.0415305
41	-0.00829837
42	0.425784
42	-0.166564
42	0.28628
42	0.392679
42	-0.019778
42	-0.0813128
42	0.140713
42	-0.120588
42	0.0104275
42	-0.081631
42	0.401647
42	0.127829
42	0.109957
42	0.00988545
42	-0.071394
42	0.138952
42	-0.0931297
42	-0.0192407
42	-0.0767138
42	0.111926
42	-0.250831
42	0.120082
42	0.133565
42	0.192657
42	0.381185
42	-0.0119306
42	0.342042
43	0.374376
43	-0.572834
43	0.0433757
43	0.260586
43	-0.0943222
43	-0.0468041
43	-0.423782
43	-0.126084
43	0.034841
43	0.109119
43	-0.0352896
43	0.290141
43	0.168777
43	-0.178502
43	5.05575e-05
43	0.563878
43	-0.102187
43	-0.244434
43	-0.145291
43	-0.147982
43	0.0427245
43	0.225403
43	0.0280096
43	0.126538
43	0.0662648
43	-0.190365
43	0.349268
43	0.202253
43	0.472934
43	0.0516033
43	0.260227
43	-0.169275
43	-0.129934
43	0.144803
43	0.101107
43	0.056495
44	0.442329
44	0.0538807
44	0.244205
44	0.16831
44	0.309224
44	0.0749025
44	0.271517
44	-0.0965094
44	0.231745
44	0.217228
44	0.0151928
44	0.263217
44	0.499417
44	0.147951
44	0.196503
44	0.0512743
44	-0.014407
44	0.108834
44	-0.446581
44	0.0226842
44	0.158055
44	0.170948
44	-0.140375
44	-0.0543282
44	-0.0807689
44	-0.332343
44	-0.238793
44	0.152348
44	0.0119126
44	-0.0665589
44	0.0930284
45	-0.311277
45	0.0307393
45	-0.469548
45	0.046471
45	0.157785
45	0.486674
45	0.196967
45	-0.0596269
45	0.217574
45	0.0651791
45	-0.048348
45	0.215251
45	-0.171871
45	-0.118809
45	0.00165425
45	-0.0850173
45	-0.460303
45	0.413245
45	-0.176285
45	0.0380812
45	0.0655207
45	0.0591719
45	0.561367
45	-0.256792
45	0.231809
45	0.371768
45	-0.170707
45	0.225729
45	0.133877
45	0.0837709
45	-0.155471
45	-0.16311
46	0.176359
46	0.0519803
46	0.164374
46	-0.220109
46	-0.119329
46	-0.11857
46	-0.0650921
46	0.0846508
46	-0.0689571
46	-0.076281
46	-0.280559
46	0.0571149
46	0.136397
46	-0.154656
46	-0.094897
46	0.149879
46	0.206596
46	0.0224826
46	0.503646
46	0.138646
46	-0.0821121
46	-0.0112808
46	-0.126558
46	0.0339403
46	0.082289
46	-0.0671617
46	-0.0795544
46	0.124796
46	-0.100798
46	0.272644
46	0.462838
46	0.334689
46	-0.0701516
46	0.0383624
47	0.164984
47	-0.0586583
47	-0.274313
47	-0.0470723
47	0.207561
47	0.0154101
47	0.064416
47	0.21862
47	0.142466
47	-0.157304
47	0.20565
47	-0.00150647
47	0.336047
47	0.101042
47	-0.0529313
47	0.337123
47	0.123282
47	-0.230943
47	0.0294662
47	-0.158914
47	0.00761735
47	0.0590502
48	0.00598342
48	0.226224
48	0.158801
48	-0.206547
48	0.0349102
48	0.146523
48	-0.0509491
48	0.0551854
48	0.0672352
48	0.351349
48	0.147987
48	0.13517
48	0.416921
48	0.184195
48	0.221894
48	0.321441
48	0.339078
48	0.372661
48	0.0501382
48	0.164067
48	0.0948358
49	0.312553
49	-0.0505433
49	-0.0547287
49	0.213361
49	0.136906
49	-0.0392772
49	0.193183
49	-0.27427
49	0.129069
49	0.439364
49	-0.116463
49	-0.155608
49	-0.0705219
49	0.00932205
49	0.447338
49	-0.136058
49	0.562442
49	-0.0149741
49	0.00574537
49	-0.131188
49	-0.0803279
49	-0.0791441
49	0.490281
49	0.0731556
49	0.334959
49	0.174387
49	0.276979
49	-0.0248093
49	-0.105229
49	0.358962
49	0.258346
50	0.0215932
50	-0.193643
50	-0.253033
50	-0.199055
50	0.0834269
50	0.57955
50	0.126792
50	0.162178
50	0.289313
50	-0.140534
50	-0.0552649
50	-0.0940906
51	0.0974812
51	-0.136099
51	-0.37376
51	0.312807
51	0.208674
51	0.235696
51	-0.0355479
51	0.207692
51	0.415418
51	-0.181578
51	0.0434237
51	-0.138099
51	-0.0428688
51	0.139276
51	0.267675
51	-0.271713
51	0.330026
51	-0.0819648
51	0.16932
52	0.00264045
52	-0.113905
52	0.176239
52	-0.179088
52	0.0175684
52	0.244474
52	-0.0484188
52	0.213571
52	-0.127294
52	0.00300616
52	-0.0108124
52	-0.169994
52	0.0317431
52	0.35686
52	0.0931822
52	0.00105271
52	-0.0548915
52	-0.0288592
52	0.0964925
52	-0.135777
52	-0.038598
52	0.221487
52	0.0334858
53	0.132968
53	0.0971836
53	-0.21801
53	0.125137
53	0.00869366
53	0.0899716
53	-0.336082
53	-0.0321023
53	0.166993
53	0.178368
53	0.0866535
54	0.0734018
54	0.255828
54	0.194053
54	0.288072
54	0.309445
54	-0.0439796
54	0.0311359
54	0.00212267
55	-0.0799966
55	-0.065393
55	0.380857
55	-0.117098
55	0.0019917
55	-0.0702129
55	0.286793
55	-0.068286
55	0.687252
55	0.106518
56	0.35464
56	-0.293897
56	0.287619
56	0.0847621
56	-0.0572453
56	0.052418
56	-0.00736747
56	-0.0834704
56	0.155009
57	0.272794
57	-0.237455
57	-0.0831315
57	0.397089
57	0.435968
58	0.213437
58	0.0398071
58	-0.213553
58	-0.00991534
58	-0.0823599
58	-0.146082
58	0.366553
58	0.0403259
59	0.124636
59	-0.0304711
59	0.364643
60	-0.0798105
60	0.219341

## Sheet: Fig 5a
Deliberate MW Score	SITUT-CPM Predicted Score
1	-0.095819
1	0.192635
1	0.326159
1.333	0.245331
1.333	0.135563
1.333	-0.066264
1.333	0.0349491
1.333	0.0628891
1.333	0.120415
1.333	0.209236
1.333	0.0702938
1.667	0.169219
1.667	0.100436
1.667	0.16123
2	-0.114582
2	0.103253
2	0.272544
2	0.400254
2	0.100587
2	0.142923
2	0.162022
2.333	0.434296
2.333	0.231938
2.333	0.459549
2.333	0.0383974
2.333	0.347183
2.333	0.476853
2.333	0.262608
2.333	0.0287107
2.333	0.329759
2.333	0.267253
2.333	0.367697
2.333	0.492347
2.667	-0.021026
2.667	0.218645
2.667	0.0214908
2.667	0.094828
2.667	-0.037912
2.667	0.223334
2.667	0.19024
3	0.308294
3	0.254457
3	0.2217
3	0.196272
3	0.324418
3	0.311636
3	0.385395
3	0.0395347
3	0.306667
3	-0.0308759
3	0.551583
3	0.0116023
3	0.640267
3	0.222593
3	0.0292969
3.333	0.292757
3.333	0.20907
3.333	0.0362897
3.333	0.311095
3.333	0.169571
3.333	0.298475
3.333	0.265575
3.333	-0.0569098
3.333	0.0460009
3.333	0.218567
3.333	0.343566
3.333	0.14936
3.333	0.368857
3.333	0.231476
3.667	0.169304
3.667	0.297856
3.667	0.357479
3.667	0.145171
3.667	0.393319
3.667	-0.033395
3.667	-0.141384
3.667	0.273488
3.667	0.0274705
3.667	-0.0129784
3.667	0.249995
3.667	-0.113499
3.667	0.23582
3.667	0.0601923
3.667	0.395103
3.667	0.191507
3.667	0.109941
3.667	0.400233
3.667	0.295408
3.667	0.322759
3.667	0.160345
3.667	0.250268
3.667	0.58253
3.667	0.0364516
3.667	0.0860663
3.667	0.156625
3.667	0.243299
3.667	0.256539
3.667	0.268822
3.667	0.605002
4	0.440386
4	0.336682
4	0.338082
4	0.281136
4	0.300803
4	-0.0533741
4	0.339635
4	0.389885
4	0.175691
4	0.169646
4	0.258216
4	0.0954293
4	0.576309
4	-0.129132
4	0.341951
4	0.128489
4.333	0.403364
4.333	0.455878
4.333	0.254083
4.333	0.799625
4.333	-0.153868
4.333	0.166961
4.333	0.232846
4.333	0.383457
4.333	0.385605
4.333	0.37857
4.333	-0.179226
4.333	0.0517043
4.333	0.179429
4.667	0.126088
4.667	0.331266
4.667	0.339447
4.667	0.342007
4.667	0.107162
4.667	-0.0262864
4.667	0.246293
4.667	0.301315
4.667	0.484171
4.667	0.0500273
5	0.247002
5	0.127325
5	0.44206
5	-0.0466961
5	0.427253
5	0.356761

## Sheet: Fig 5b
Spontaneous MW Score	SITUT-CPM Predicted Score
1	0.16123
1	0.551583
1.333	0.169219
1.333	0.196272
1.333	-0.095819
1.333	0.0628891
1.333	0.0702938
1.667	0.254457
1.667	0.0383974
1.667	0.100436
1.667	-0.066264
1.667	0.0287107
1.667	0.209236
1.667	0.326159
1.667	0.492347
1.667	0.19024
2	0.245331
2	0.0362897
2	0.135563
2	-0.033395
2	0.400254
2	0.218645
2	0.476853
2	0.166961
2	0.0349491
2	0.142923
2	0.58253
2	0.162022
2	0.605002
2.333	0.169304
2.333	0.231938
2.333	0.308294
2.333	-0.114582
2.333	0.127325
2.333	0.311095
2.333	-0.141384
2.333	0.23582
2.333	0.191507
2.333	0.295408
2.333	0.576309
2.333	0.0116023
2.333	0.094828
2.333	-0.037912
2.333	0.267253
2.333	0.367697
2.667	0.434296
2.667	0.297856
2.667	0.331266
2.667	0.324418
2.667	0.272544
2.667	0.100587
2.667	0.311636
2.667	0.385395
2.667	0.107162
2.667	0.395103
2.667	-0.0569098
2.667	0.37857
2.667	0.258216
2.667	0.160345
2.667	0.250268
2.667	0.246293
2.667	0.0860663
2.667	0.0500273
2.667	0.231476
3	0.357479
3	0.338082
3	-0.0466961
3	0.249995
3	0.0395347
3	0.0214908
3	0.329759
3	-0.0308759
3	0.322759
3	-0.179226
3	0.0364516
3	0.256539
3.333	0.440386
3.333	0.459549
3.333	0.2217
3.333	0.103253
3.333	0.254083
3.333	0.393319
3.333	-0.021026
3.333	-0.0129784
3.333	0.389885
3.333	0.218567
3.333	0.0954293
3.333	0.368857
3.333	-0.129132
3.333	0.0292969
3.333	0.128489
3.667	0.455878
3.667	0.247002
3.667	0.336682
3.667	0.262608
3.667	0.298475
3.667	0.339635
3.667	0.232846
3.667	0.265575
3.667	0.0601923
3.667	-0.0262864
3.667	0.120415
3.667	0.175691
3.667	0.109941
3.667	0.169646
3.667	0.301315
3.667	0.640267
3.667	0.156625
3.667	0.243299
3.667	0.268822
4	0.292757
4	0.20907
4	0.44206
4	0.192635
4	0.339447
4	0.347183
4	0.169571
4	0.273488
4	-0.113499
4	0.306667
4	0.385605
4	0.400233
4	0.343566
4	0.223334
4.333	0.145171
4.333	0.799625
4.333	0.281136
4.333	0.0274705
4.333	0.342007
4.333	-0.0533741
4.333	0.0460009
4.333	0.14936
4.333	0.222593
4.333	0.484171
4.333	0.179429
4.667	0.403364
4.667	0.126088
4.667	-0.153868
4.667	0.427253
4.667	0.383457
4.667	0.0517043
4.667	0.341951
4.667	0.356761
5	0.300803

[truncated: 7 more sheets: Fig 6, Fig 7, Supplementary Fig 1b, Supplementary Fig 1d, Supplementary Fig 2a, Supplementary Fig 3, Supplementary Table 1]
